# Supplementary material for: Development of a Bilayer Tablet by Fused Deposition Modeling as a Sustained-Release Drug Delivery System
Source: Pharmaceuticals (Basel). 2023 Sep 19;16(9):1321. doi: 10.3390/ph16091321 (PMC10537489; doi:10.3390/ph16091321)
Supplement: Supplementary file 1 [file pharmaceuticals-16-01321-s001.zip]

Archive with 1 entries (1 files):
- pharmaceuticals-2557146-supplementary.pdf
